# Supplementary material for: How Owners of Epileptic Dogs Living in Italy Evaluate Their Quality of Life and That of Their Pet: A Survey Study
Source: Vet Sci. 2021 Jul 23;8(8):140. doi: 10.3390/vetsci8080140 (PMC8402623; doi:10.3390/vetsci8080140)
Supplement: Supplementary file 1 [file vetsci-08-00140-s001.zip]

Archive with 1 entries (1 files):
- vetsci-1227939-supplementary.pdf
